# Supplementary material for: Expansion of Single Chains Released from a Spherical Cavity
Source: Polymers (Basel). 2022 Dec 30;15(1):198. doi: 10.3390/polym15010198 (PMC9824584; doi:10.3390/polym15010198)
Supplement: Supplementary file 1 [file polymers-15-00198-s001.zip]

Archive with 1 entries (1 files):
- polymers-2055415-supplementary.pdf
